# Supplementary material for: The Promyelocytic Leukemia Zinc Finger Transcription Factor Is Critical for Human Endometrial Stromal Cell Decidualization
Source: PLoS Genet. 2016 Apr 1;12(4):e1005937. doi: 10.1371/journal.pgen.1005937 (PMC4817989; doi:10.1371/journal.pgen.1005937)
Supplement: S1 Table — (XLS) [file pgen.1005937.s007.xls]

## Sheet: TABLE S1
DESCRIPTION	PLZF	%
Total Number of Intervals in Build 37_1	1120
Number of Intervals Converted to Build 37_1	1120	1
Number of Intervals within -10000/+10000 bp of NCBI Genes	843	0.752679
Number of Intervals NOT within -10000/+10000 bp of NCBI Genes	277	0.247321
Number of NCBI Genes with Intervals within -10000/+10000 bp	1348
Number of Intervals within Promoter Region (-7500/+2500 bp of NCBI Gene Start)	622	0.555357
Number of Intervals 500 bp of NCBI Tx Start	537	0.479464
Number of NCBI Genes with UCSC CpGs and intervals in Promoters (-7500/2500 bp of start)	859
Number of NCBI Genes with intervals in Promoters (-7500/2500 bp of start)	923
Number of Intervals within 200 bp of UCSC CpG Islands	611	0.545536
