# Supplementary material for: The Promyelocytic Leukemia Zinc Finger Transcription Factor Is Critical for Human Endometrial Stromal Cell Decidualization
Source: PLoS Genet. 2016 Apr 1;12(4):e1005937. doi: 10.1371/journal.pgen.1005937 (PMC4817989; doi:10.1371/journal.pgen.1005937)
Supplement: S2 Table — (XLS) [file pgen.1005937.s008.xls]

## Sheet: TABLE S2
Clusters	Collapsed_id	Factor	DNA binding domain	Hits	Cutoff	zscore	-10*LOG(pval)	Similarity to top	Mean_position
1	MC00299	BRCA1	Ring finger domain family	512	5.914	-30.145	690.776		-0.303
	MC00018	ETS1	Ets Domain Family	462	6.725	-29.897	690.776	4.278	-0.317
	denovo21		Not known	430	5.411	-29.837	690.776	5.934	-0.329
	denovo23		Not known	497	3.956	-29.701	690.776	5.871	-0.304
	MC00418	ZBTB33	BetaBetaAlpha-zinc finger Family (zf-C2H2)	472	6.529	-29.517	690.776	4.979	-0.31
	denovo10		Not known	447	4.75	-29.496	690.776	5.704	-0.319
	denovo0		Not known	452	5.422	-29.308	690.776	4.406	-0.315
	denovo18		Not known	413	5.01	-28.965	690.776	5.785	-0.327
	denovo11		Not known	413	7.412	-25.118	690.776	3.621	-0.286
2	denovo15		Not known	437	6.494	-12.622	690.776		-0.15
3	MC00026	IRF3	Interferon Regulatory Factor	314	6.204	-10.815	617.925		-0.155
	MC00113	SP1	BetaBetaAlpha-zinc finger Family (zf-C2H2)	311	6.584	-10.667	601.873	4.604	-0.154
	MC00191	Nfya	NFY CCAAT-binding	223	7.626	-10.456	579.427	4.616	-0.179
	MC00364	NFYA	NFY CCAAT-binding	286	6.468	-10.216	554.354	4.919	-0.155
	MC00363	NFYB	NFY CCAAT-binding	312	5.955	-10.089	541.371	5.014	-0.147
	M00287	NFYA|NFYB|NFYC|Nfya|Nfyb|Nfyc		264	6.972	-10.06	538.392	4.698	-0.159
	MC00046	SP2	BetaBetaAlpha-zinc finger Family	223	7.692	-9.495	482.545	4.249	-0.165
	MC00020	FOS	Leucine zipper Family (bZIP)	269	6.784	-8.882	425.633	4.461	-0.142
	MC00025	IRF1	Interferon Regulatory Factor	338	6.807	-7.145	284.281	3.953	-0.106
	M00687	NFYA|Nfya		155	6.7	-5.318	167.614	5.049	-0.125
	M01390	Duxbl		1015	0.83	-3.281	75.657	3.301	-0.036
4	MC00122	Cebpa	Leucine zipper Family (bZIP)	223	7.075	-8.13	360.767		-0.145
	MC00121	Cebpb	Leucine zipper Family (bZIP)	262	6.87	-8.076	356.324	4.882	-0.133
	MC00272	CEBPB	Leucine zipper Family (bZIP)	251	6.82	-8.042	353.594	4.415	-0.136
	MS00001	CEBPE	Leucine zipper Family (bZIP)	353	6.332	-7.651	322.372	3.382	-0.11
	MC00273	CEBPA	Leucine zipper Family (bZIP)	261	6.265	-6.616	247.188	4.245	-0.114
	M00621	CEBPD	Leucine zipper Family (bZIP)	272	6.765	-4.696	135.307	3.308	-0.086
5	MC00355	SRF	MADS Box Family	52	9.873	-8.023	352.019		-0.301
	MC00329	Srf	MADS Box Family	146	7.201	-7.303	295.909	4.2	-0.165
6	UP00330	XBP1	Leucine zipper Family (bZIP)	690	3.865	-7.011	274.644		-0.073
7	MC00330	FOS	Leucine zipper Family (bZIP)	143	6.333	-6.803	259.966		-0.158
	MC00371	JUNB	Leucine zipper Family (bZIP)	134	6.682	-6.235	222.112	5.617	-0.152
	MC00349	Jun	Leucine zipper Family (bZIP)	170	7.724	-6.14	216.109	4.759	-0.133
	MC00456	JUND	Leucine zipper Family (bZIP)	222	6.507	-5.866	199.233	5.53	-0.113
	MC00351	FOSL1	Leucine zipper Family (bZIP)	59	8.772	-5.632	185.338	5.56	-0.212
	MC00321	JUN	Leucine zipper Family (bZIP)	67	8.701	-5.61	184.078	5.441	-0.198
	MC00356	Tbx21	Transcription Factor T-Domain	62	8.225	-5.57	181.762	4.316	-0.205
	M00495	BACH1	Leucine zipper Family (bZIP)	89	7.294	-4.874	144.179	5.623	-0.154
	MC00154	Jund	Leucine zipper Family (bZIP)	281	6.386	-4.506	126.191	4.607	-0.082
	MC00022	FOSL2	Leucine zipper Family (bZIP)	422	4.687	-4.352	119.086	5.233	-0.066
	M00490	BACH2	Leucine zipper Family (bZIP)	133	7.637	-4.174	111.11	4.754	-0.113
	M00037	NFE2	Leucine zipper Family (bZIP)	641	3.689	-4.102	107.98	4.582	-0.051
	MC00339	NFE2L2	Leucine zipper Family (bZIP)	349	4.529	-3.484	83.047	4.389	-0.062
	MC00411	BATF	Leucine zipper Family (bZIP)	51	9.01	-3.288	75.907	4.385	-0.153
8	MC00168	ERG	Ets Domain Family	262	7.113	-6.45	236.099		-0.111
	UP00418	Etv6	Ets Domain Family	635	3.611	-6	207.365	4.89	-0.068
	MC00207	ELK4	Ets Domain Family	404	6.017	-5.963	205.081	4.52	-0.084
	MC00206	ELK1	Ets Domain Family	289	6.436	-5.958	204.781	5.717	-0.1
	MC00457	ELF1	Ets Domain Family	449	5.422	-5.941	203.759	5.527	-0.08
	MC00129	Fli1	Ets Domain Family	373	6.428	-5.875	199.757	4.528	-0.087
	MC00367	GABPA	Ets Domain Family	242	6.971	-5.84	197.663	5.684	-0.107
	MC00427	ETV1	Ets Domain Family	256	7.3	-5.761	192.948	4.553	-0.103
	MC00160	ETV3	Ets Domain Family	420	6.086	-5.695	189.061	4.942	-0.08
	UP00423	Gm5454	Ets Domain Family	501	4.424	-5.649	186.345	4.98	-0.073
	UP00420	Elk3	Ets Domain Family	412	5.432	-5.599	183.456	4.988	-0.08
	UP00412	Etv5	Ets Domain Family	321	5.674	-5.523	179.094	4.74	-0.089
	MA0156	FEV	Ets Domain Family	240	7.534	-5.386	171.366	3.958	-0.102
	UP00417	ETV4	Ets Domain Family	243	6.407	-5.365	170.215	4.431	-0.101
	UP00404	ELF2	Ets Domain Family	51	9.422	-4.677	134.381	4.999	-0.197
	MC00337	Ikzf3	BetaBetaAlpha-zinc finger Family (zf-C2H2)	289	7.169	-4.538	127.718	4.098	-0.082
	M00341	GABPB1	Ets Domain Family	177	7.357	-4.214	112.883	5.271	-0.099
	UP00413	Elf4	Ets Domain Family	68	8.565	-3.936	100.919	5.005	-0.151
	UP00403	EHF	Ets Domain Family	997	3.125	-3.66	89.801	4.234	-0.038
	UP00409	ELF5	Ets Domain Family	508	5.357	-3.352	78.224	3.988	-0.051
	M00678	ETV7	Ets Domain Family	75	7.899	-3.164	71.596	4.691	-0.123
9	MC00163	Creb1	Leucine zipper Family (bZIP)	494	5.379	-6.384	231.759		-0.08
	M00514	ATF4	Leucine zipper Family (bZIP)	110	7.545	-5.627	185.052	3.458	-0.155
	UP00020	ATF1	Leucine zipper Family (bZIP)	168	6.172	-5.232	162.954	4.848	-0.119
	M00694	E4F1	Helix-Loop-Helix Family (bHLH)	710	2.911	-5.221	162.35	4.548	-0.058
	M00041	ATF2::JUN	Leucine zipper Family (bZIP)	179	6.865	-4.534	127.515	4.831	-0.104
	M00179	ATF2	Leucine zipper Family (bZIP)	990	1.164	-4.4	121.253	4.773	-0.043
10	M00139	AHR	Helix-Loop-Helix Family (bHLH)	744	0.525	-6.19	219.25		-0.064
11	MC00391	ZNF143	BetaBetaAlpha-zinc finger Family (zf-C2H2)	136	8.434	-6.058	210.959		-0.147
12	MA0067	PAX2	Homeodomain Family	889	4.837	-5.957	204.737		-0.057
13	hPDI113	ZNF706	BetaBetaAlpha-zinc finger Family	188	8.098	-5.906	201.642		-0.123
14	MC00278	ETS1	Ets Domain Family	91	9.586	-5.226	162.642		-0.161
	MC00334	SIX5	Homeodomain Family	91	8.617	-4.833	142.134	7.114	-0.152
	MC00386	BCL6	BetaBetaAlpha-zinc finger Family (zf-C2H2)	101	8.856	-4.57	129.233	5.489	-0.138
15	UP00093	Klf7	BetaBetaAlpha-zinc finger Family	517	5.686	-5.14	158.03		-0.067
	M01783	SP2	BetaBetaAlpha-zinc finger Family	277	7.31	-4.871	144.023	3.326	-0.088
16	UP00084	Gmeb1	Sand Domain Family	238	6.337	-5.066	154.078		-0.097
17	MC00455	Cdx2	Homeodomain Family	183	6.937	-5.046	153.046		-0.111
	MC00389	CDX2	Homeodomain Family	116	8.554	-3.932	100.743	4.926	-0.116
18	denovo17		Not known	448	6.297	-4.865	143.738		-0.069
19	M00260	HLF	Leucine zipper Family (bZIP)	63	8.661	-4.766	138.775		-0.18
20	M01742	Zscan10	BetaBetaAlpha-zinc finger Family (zf-C2H2)	108	8.607	-4.672	134.145		-0.136
	MC00034	NRF1	Leucine zipper Family (bZIP)	103	8.88	-4.352	119.072	6.821	-0.132
21	MS00007	TFEB	Helix-Loop-Helix Family (bHLH)	641	3.107	-4.647	132.932		-0.056
	MC00248	USF1	Helix-Loop-Helix Family (bHLH)	85	7.764	-3.787	94.832	5.508	-0.131
	MC00473	ATF3	Leucine zipper Family (bZIP)	104	7.983	-3.472	82.614	4.726	-0.112
	MC00169	Usf2	Helix-Loop-Helix Family (bHLH)	58	8.646	-3.421	80.74	5.62	-0.147
22	M00332	FOXN1	Forkhead Domain Family	390	5.844	-4.524	127.046		-0.07
23	denovo4		Not known	564	5.652	-4.493	125.585		-0.058
24	MC00158	E2f4	Transcription Factor Family	365	5.858	-4.458	123.976		-0.072
	MC00182	E2F1	Transcription Factor Family	271	6.293	-3.459	82.131	3.641	-0.07
25	hPDI174	NRL	Leucine zipper Family (bZIP)	1079	1.105	-4.379	120.316		-0.042
26	M01108	HOXA7	Homeodomain Family	441	4.554	-4.146	109.853		-0.062
27	MC00342	YY1	BetaBetaAlpha-zinc finger Family (zf-C2H2)	354	5.083	-3.911	99.871		-0.067
	M01744	ZFP42	BetaBetaAlpha-zinc finger Family	245	7.104	-3.4	79.944	5.415	-0.073
	MC00372	Yy1	BetaBetaAlpha-zinc finger Family (zf-C2H2)	209	6.91	-3.152	71.173	6.874	-0.075
28	UP00003	E2F3	E2F Domain Family	616	2.793	-3.66	89.802		-0.049
	UP00001	E2F2	E2F Domain Family	620	3.359	-3.439	81.408	5.044	-0.047
29	M00326	PAX1	Homeodomain Family	65	-2.588	-3.648	89.331		-0.146
30	M01241	GTF2IRD1	GTF2I Domain Family	964	1.244	-3.576	86.521		-0.038
31	M00327	PAX3	Homeodomain Family	1018	2.919	-3.558	85.838		-0.037
32	M01002	DEAF1	Sand Domain Family	424	3.274	-3.433	81.169		-0.056
33	UP00056	RFX4	RFX Domain Family	464	4.324	-3.385	79.399		-0.053
34	M00278	LMO2|Lmo2		265	6.453	-3.361	78.543		-0.07
35	hPDI178	HES5	Helix-Loop-Helix Family (bHLH)	148	7.417	-3.338	77.691		-0.092
36	M00717	PAX8	Homeodomain Family	701	4.932	-3.33	77.405		-0.043
37	hPDI180	NFIB	Nuclear Factor I-CCAAT-binding Transcription Factor (NFI-CTF) Family	583	6.14	-3.222	73.596		-0.046
