# Supplementary material for: The Promyelocytic Leukemia Zinc Finger Transcription Factor Is Critical for Human Endometrial Stromal Cell Decidualization
Source: PLoS Genet. 2016 Apr 1;12(4):e1005937. doi: 10.1371/journal.pgen.1005937 (PMC4817989; doi:10.1371/journal.pgen.1005937)
Supplement: S3 Table — (XLS) [file pgen.1005937.s009.xls]

## Sheet: Sheet1
			Table S3
Entrez Gene ID	Gene Symbol	log2 FC	Description	Map location	Alternate Symbols
2200	FBN1	1.3627	fibrillin 1	15q21.1	ACMICD|ECTOL1|FBN|GPHYSD2|MASS|MFS1|OCTD|SGS|SSKS|WMS|WMS2
126393	HSPB6	1.23147	heat shock protein, alpha-crystallin-related, B6	19q13.12	HEL55|Hsp20|PPP1R91
130752	MDH1B	0.830969	malate dehydrogenase 1B, NAD (soluble)	2q33.3	RP11-95H11
118491	TTC18	0.815446	cilia and flagella associated protein 70	10q22.2	TTC18
440574	C1orf151	0.792354	mitochondrial inner membrane organizing system 1	1p36.13	C1orf151|MIO10
2534	FYN	0.750938	FYN proto-oncogene, Src family tyrosine kinase	6q21	SLK|SYN|p59-FYN
10330	CNPY2	0.72436	canopy FGF signaling regulator 2	12q15	HP10390|MSAP|TMEM4|ZSIG9
5034	P4HB	0.714446	prolyl 4-hydroxylase, beta polypeptide	17q25	CLCRP1|DSI|ERBA2L|GIT|P4Hbeta|PDI|PDIA1|PHDB|PO4DB|PO4HB|PROHB
6745	SSR1	0.686118	signal sequence receptor, alpha	6p24.3	TRAPA
9451	EIF2AK3	0.645246	eukaryotic translation initiation factor 2-alpha kinase 3	2p12	PEK|PERK|WRS
205428	C3orf58	0.584613	chromosome 3 open reading frame 58	3q24	DIA1|GoPro49|HASF
406	ARNTL	0.57845	aryl hydrocarbon receptor nuclear translocator-like	11p15	BMAL1|BMAL1c|JAP3|MOP3|PASD3|TIC|bHLHe5
284098	PIGW	0.537892	phosphatidylinositol glycan anchor biosynthesis, class W	17q12	Gwt1|HPMRS5
9456	HOMER1	0.531355	homer scaffolding protein 1	5q14.2	HOMER|HOMER1A|HOMER1B|HOMER1C|SYN47|Ves-1
7037	TFRC	0.5276	transferrin receptor	3q29	CD71|T9|TFR|TFR1|TR|TRFR|p90
90624	LYRM7	0.500831	LYR motif containing 7	5q23.3	C5orf31|MC3DN8|MZM1L
8836	GGH	0.467968	gamma-glutamyl hydrolase (conjugase, folylpolygammaglutamyl hydrolase)	8q12.3	GH
11147	HHLA3	0.461678	HERV-H LTR-associating 3	1p31.1	-
8420	SNHG3	0.459586	small nucleolar RNA host gene 3	1p36.1	NCRNA00014|RNU17C|RNU17D|U17HG|U17HG-A|U17HG-AB
84266	ALKBH7	0.45845	alkB, alkylation repair homolog 7 (E. coli)	19p13.3	ABH7|SPATA11|UNQ6002
26511	CHIC2	0.453527	cysteine-rich hydrophobic domain 2	4q11	BTL
283659	PRTG	0.452458	protogenin	15q21.3	IGDCC5
221477	C6orf89	0.447809	chromosome 6 open reading frame 89	6p21.2	BRAP
6194	RPS6	0.437327	ribosomal protein S6	9p21	S6
79932	KIAA0319L	0.427712	KIAA0319-like	1p34.2	-
26001	RNF167	0.411603	ring finger protein 167	17p13.2	5730408C10Rik|LP2254|RING105
291	SLC25A4	0.40319	solute carrier family 25 (mitochondrial carrier; adenine nucleotide translocator), member 4	4q35	1|AAC1|ANT|ANT 1|ANT1|MTDPS12|PEO2|PEO3|T1
7922	SLC39A7	0.402926	solute carrier family 39 (zinc transporter), member 7	6p21.3	D6S115E|D6S2244E|H2-KE4|HKE4|KE4|RING5|ZIP7
6189	RPS3A	0.386006	ribosomal protein S3A	4q31.2-q31.3	FTE1|MFTL|S3A
6187	RPS2	0.378823	ribosomal protein S2	16p13.3	LLREP3|S2
7095	SEC62	0.376926	SEC62 homolog (S. cerevisiae)	3q26.2	Dtrp1|HTP1|TLOC1|TP-1
10263	CDK2AP2	0.376271	cyclin-dependent kinase 2 associated protein 2	11q13	DOC-1R|p14
83743	GRWD1	0.359732	glutamate-rich WD repeat containing 1	19q13.33	CDW4|GRWD|RRB1|WDR28
51651	PTRH2	0.357487	peptidyl-tRNA hydrolase 2	17q23.1	2|BIT1|CFAP37|CGI-147|IMNEPD|PTH|PTH 2|PTH2
11160	ERLIN2	0.357061	ER lipid raft associated 2	8p11.2	C8orf2|Erlin-2|NET32|SPFH2|SPG18
84942	WDR73	0.352871	WD repeat domain 73	15q25.2	GAMOS|HSPC264
6136	RPL12	0.348761	ribosomal protein L12	9q34	L12
178	AGL	0.339543	amylo-alpha-1, 6-glucosidase, 4-alpha-glucanotransferase	1p21	GDE
6124	RPL4	0.332506	ribosomal protein L4	15q22	L4
6157	RPL27A	0.32666	ribosomal protein L27a	11p15	L27A
56927	GPR108	0.322575	G protein-coupled receptor 108	19p13.3	LUSTR2
3658	IREB2	0.317836	iron-responsive element binding protein 2	15q25.1	ACO3|IRP2|IRP2AD
10618	TGOLN2	0.317017	trans-golgi network protein 2	2p11.2	TGN38|TGN46|TGN48|TGN51|TTGN2
79101	TAF1D	0.315574	TATA box binding protein (TBP)-associated factor, RNA polymerase I, D, 41kDa	11q21	JOSD3|RAFI41|TAF(I)41|TAFI41
6210	RPS15A	0.307907	ribosomal protein S15a	16p	S15a
78988	MRP63	0.306232	mitochondrial ribosomal protein L57	13q12.11	MRP63|bMRP63
4736	RPL10A	0.292959	ribosomal protein L10a	6p21.31	CSA19|Csa-19|L10A|NEDD6
54499	TMCO1	0.287125	transmembrane and coiled-coil domains 1	1q22-q25	HP10122|PCIA3|PNAS-136|TMCC4
100507246	LOC100507246	0.284595	small nucleolar RNA host gene 16	-	ncRAN
4659	PPP1R12A	0.275131	protein phosphatase 1, regulatory subunit 12A	12q15-q21	M130|MBS|MYPT1
55334	SLC39A9	0.274828	solute carrier family 39, member 9	14q24.1	ZIP-9|ZIP9
23118	TAB2	-0.264196	TGF-beta activated kinase 1/MAP3K7 binding protein 2	6q25.1	CHTD2|MAP3K7IP2|TAB-2
171023	ASXL1	-0.274595	additional sex combs like transcriptional regulator 1	20q11	BOPS|MDS
2932	GSK3B	-0.286653	glycogen synthase kinase 3 beta	3q13.3	-
9230	RAB11B	-0.295114	RAB11B, member RAS oncogene family	19p13.2	H-YPT3
11016	ATF7	-0.305509	activating transcription factor 7	12q13	ATFA
4522	MTHFD1	-0.314054	methylenetetrahydrofolate dehydrogenase (NADP+ dependent) 1, methenyltetrahydrofolate cyclohydrolase, formyltetrahydrofolate synthetase	14q24	MTHFC|MTHFD
94104	GCFC1	-0.319253	PAX3 and PAX7 binding protein 1	21q21.3	BM020|C21orf66|FSAP105|GCFC|GCFC1
10938	EHD1	-0.32045	EH-domain containing 1	11q13	H-PAST|HPAST1|PAST|PAST1
5426	POLE	-0.326057	polymerase (DNA directed), epsilon, catalytic subunit	12q24.3	CRCS12|FILS|POLE1
86	ACTL6A	-0.329163	actin-like 6A	3q26.33	ACTL6|ARPN-BETA|Arp4|BAF53A|INO80K
5495	PPM1B	-0.33046	protein phosphatase, Mg2+/Mn2+ dependent, 1B	2p21	PP2C-beta|PP2C-beta-X|PP2CB|PP2CBETA|PPC2BETAX
55832	CAND1	-0.333076	cullin-associated and neddylation-dissociated 1	12q14	TIP120|TIP120A
51218	GLRX5	-0.334926	glutaredoxin 5	14q32.13	C14orf87|FLB4739|GRX5|PR01238|PRO1238|PRSA
26959	HBP1	-0.336053	HMG-box transcription factor 1	7q22.3	-
10051	SMC4	-0.33626	structural maintenance of chromosomes 4	3q26.1	CAP-C|CAPC|SMC-4|SMC4L1|hCAP-C
7508	XPC	-0.339914	xeroderma pigmentosum, complementation group C	3p25.1	RAD4|XP3|XPCC|p125
7157	TP53	-0.340181	tumor protein p53	17p13.1	BCC7|LFS1|P53|TRP53
10947	AP3M2	-0.346773	adaptor-related protein complex 3, mu 2 subunit	8p11.2	AP47B|CLA20|P47B
10808	HSPH1	-0.348605	heat shock 105kDa/110kDa protein 1	13q12.3	HSP105|HSP105A|HSP105B|NY-CO-25
4361	MRE11A	-0.350244	MRE11 meiotic recombination 11 homolog A (S. cerevisiae)	11q21	ATLD|HNGS1|MRE11|MRE11B
55924	C1orf183	-0.35375	family with sequence similarity 212, member B	1p13.2	C1orf183
444	ASPH	-0.36305	aspartate beta-hydroxylase	8q12.1	AAH|BAH|CASQ2BP1|FDLAB|HAAH|JCTN|junctin
84280	BTBD10	-0.367283	BTB (POZ) domain containing 10	11p15.2	GMRP-1|GMRP1
60	ACTB	-0.368028	actin, beta	7p22	BRWS1|PS1TP5BP1
51005	AMDHD2	-0.374537	amidohydrolase domain containing 2	16p13.3	CGI-14
3157	HMGCS1	-0.380168	3-hydroxy-3-methylglutaryl-CoA synthase 1 (soluble)	5p14-p13	HMGCS
26035	GLCE	-0.380264	glucuronic acid epimerase	15q23	HSEPI
114327	EFHC1	-0.382097	EF-hand domain (C-terminal) containing 1	6p12.3	EJM1|dJ304B14.2
83591	THAP2	-0.388813	THAP domain containing, apoptosis associated protein 2	12q21.1	-
286097	EFHA2	-0.40026	mitochondrial calcium uptake family, member 3	8p22	EFHA2
348235	SKA2	-0.407559	spindle and kinetochore associated complex subunit 2	17q22	FAM33A
8772	FADD	-0.411404	Fas (TNFRSF6)-associated via death domain	11q13.3	GIG3|MORT1
8481	OFD1	-0.43418	oral-facial-digital syndrome 1	Xp22	71-7A|CXorf5|JBTS10|RP23|SGBS2
63899	NSUN3	-0.437222	NOP2/Sun domain family, member 3	3q11.1	MST077|MSTP077
4034	LRCH4	-0.457884	leucine-rich repeats and calponin homology (CH) domain containing 4	7q22	LRN|LRRN1|LRRN4|PP14183
283991	FAM100B	-0.45889	UBA-like domain containing 2	17q25.1	FAM100B
23607	CD2AP	-0.459296	CD2-associated protein	6p12	CMS
5926	ARID4A	-0.464085	AT rich interactive domain 4A (RBP1-like)	14q23.1	RBBP-1|RBBP1|RBP-1|RBP1
6929	TCF3	-0.476155	transcription factor 3	19p13.3	E2A|E47|ITF1|TCF-3|VDIR|bHLHb21
7186	TRAF2	-0.484045	TNF receptor-associated factor 2	9q34	MGC:45012|TRAP|TRAP3
5985	RFC5	-0.496394	replication factor C (activator 1) 5, 36.5kDa	12q24.23	RFC36
10036	CHAF1A	-0.498996	chromatin assembly factor 1, subunit A (p150)	19p13.3	CAF-1|CAF1|CAF1B|CAF1P150|P150
54892	NCAPG2	-0.509393	non-SMC condensin II complex, subunit G2	7q36.3	CAP-G2|CAPG2|LUZP5|MTB|hCAP-G2
80010	RMI1	-0.511421	RecQ mediated genome instability 1	9q21.32	BLAP75|C9orf76|FAAP75
8125	ANP32A	-0.517628	acidic (leucine-rich) nuclear phosphoprotein 32 family, member A	15q23	C15orf1|HPPCn|I1PP2A|LANP|MAPM|PHAP1|PHAPI|PP32
7090	TLE3	-0.549636	transducin-like enhancer of split 3	15q22	ESG|ESG3|GRG3|HsT18976
55055	ZWILCH	-0.564321	zwilch kinetochore protein	15q22.31	KNTC1AP|hZwilch
253260	RICTOR	-0.569383	RPTOR independent companion of MTOR, complex 2	5p13.1	AVO3|PIA|hAVO3
4170	MCL1	-0.603406	myeloid cell leukemia 1	1q21	BCL2L3|EAT|MCL1-ES|MCL1L|MCL1S|Mcl-1|TM|bcl2-L-3|mcl1/EAT
29940	DSE	-0.64155	dermatan sulfate epimerase	6q22	DSEP|DSEPI|EDSMC2|SART-2|SART2
1948	EFNB2	-0.681292	ephrin-B2	13q33	EPLG5|HTKL|Htk-L|LERK5
253714	MMS22L	-0.687763	MMS22-like, DNA repair protein	6q16.1	C6orf167|dJ39B17.2
64857	PLEKHG2	-0.780785	pleckstrin homology domain containing, family G (with RhoGef domain) member 2	19q13.2	ARHGEF42|CLG
3070	HELLS	-0.808346	helicase, lymphoid-specific	10q24.2	LSH|Nbla10143|PASG|SMARCA6
7112	TMPO	-0.878108	thymopoietin	12q22	CMD1T|LAP2|LEMD4|PRO0868|TP
57650	KIAA1524	-0.885135	KIAA1524	3q13.13	CIP2A|p90
5983	RFC3	-0.889198	replication factor C (activator 1) 3, 38kDa	13q13.2	RFC38
991	CDC20	-0.984776	cell division cycle 20	1p34.1	CDC20A|bA276H19.3|p55CDC
421	ARVCF	-1.01111	armadillo repeat gene deleted in velocardiofacial syndrome	22q11.21	-
7153	TOP2A	-1.02551	topoisomerase (DNA) II alpha 170kDa	17q21-q22	TOP2|TP2A
55771	PRR11	-1.10396	proline rich 11	17q22	-
11065	UBE2C	-1.17803	ubiquitin-conjugating enzyme E2C	20q13.12	UBCH10|dJ447F3.2
6941	TCF19	-1.213	transcription factor 19	6p21.3	SC1|TCF-19
64151	NCAPG	-1.24716	non-SMC condensin I complex, subunit G	4p15.33	CAPG|CHCG|NY-MEL-3|YCG1
1058	CENPA	-1.33501	centromere protein A	2p23.3	CENP-A|CenH3
157570	ESCO2	-1.53582	establishment of sister chromatid cohesion N-acetyltransferase 2	8p21.1	2410004I17Rik|EFO2|RBS
701	BUB1B	-1.5564	BUB1 mitotic checkpoint serine/threonine kinase B	15q15	BUB1beta|BUBR1|Bub1A|MAD3L|MVA1|SSK1|hBUBR1
221150	SKA3	-1.61291	spindle and kinetochore associated complex subunit 3	13q12.11	C13orf3|RAMA1
1958	EGR1	-1.73017	early growth response 1	5q31.1	AT225|G0S30|KROX-24|NGFI-A|TIS8|ZIF-268|ZNF225
57405	SPC25	-1.82889	SPC25, NDC80 kinetochore complex component	2q31.1	AD024|SPBC25|hSpc25
10024	TROAP	-1.88487	trophinin associated protein	12q13.12	TASTIN
65249	ZSWIM4	-1.97913	zinc finger, SWIM-type containing 4	19p13.13	-
54532	USP53	-2.09054	ubiquitin specific peptidase 53	4q26	-
