# Supplementary material for: The Promyelocytic Leukemia Zinc Finger Transcription Factor Is Critical for Human Endometrial Stromal Cell Decidualization
Source: PLoS Genet. 2016 Apr 1;12(4):e1005937. doi: 10.1371/journal.pgen.1005937 (PMC4817989; doi:10.1371/journal.pgen.1005937)
Supplement: S4 Table — (XLS) [file pgen.1005937.s010.xls]

## Sheet: Sheet1
A
	Mononuclear Cell Proliferation		1.16065
	DNA Packing, Chromosome Organization		1.18142
	Polysaccharide Biosynthetic Process		1.20276
	Cell Cycle Checkpoint		1.57203
	ER Overload Response		1.99401
	DNA Repair & Replication		2.24127
	Lumen		2.78093
	DNA Condensation		3.21682
	Ribosome & Translation		3.30431
	Mitotic Cell Cycle		4.68302
B	DAVID Functional Annotation Chart
	Category	Term	Count	%	PValue	Genes	List Total	Pop Hits	Pop Total	Fold Enrichment	Bonferroni	Benjamini	FDR
	SP_PIR_KEYWORDS	phosphoprotein	81	65.8537	2.2273e-10	6124, 64151, 284098, 8125, 9451, 126393, 11016, 54499, 6929, 8772, 10618, 4659, 26035, 253260, 701, 86, 171023, 2200, 10808, 4361, 5926, 4034, 1948, 54892, 7037, 65249, 5983, 7508, 6157, 444, 406, 23607, 84280, 6194, 10051, 51651, 2932, 6189, 4736, 178, 6187, 3070, 348235, 7186, 6941, 7922, 3658, 79932, 157570, 23118, 94104, 57650, 60, 8481, 6745, 55832, 6136, 7112, 83743, 221150, 55771, 10036, 7…	122	7263	19235	1.75833	4.34323e-08	4.34323e-08	2.78011e-07
	SP_PIR_KEYWORDS	mitosis	13	10.5691	1.81907e-09	221150, 11065, 64151, 54892, 3070, 57405, 348235, 991, 55055, 23607, 701, 60, 10051	122	183	19235	11.2002	3.54719e-07	1.7736e-07	2.27057e-06
	GOTERM_BP_FAT	GO:0022402~cell cycle process	19	15.4472	3.75888e-08	221150, 4361, 11065, 64151, 54892, 5426, 2932, 26959, 7157, 3070, 348235, 57405, 6929, 1058, 991, 55055, 23607, 701, 10051	93	565	13528	4.89165	3.46187e-05	3.46187e-05	5.87662e-05
	GOTERM_BP_FAT	GO:0000278~mitotic cell cycle	15	12.1951	1.86693e-07	3070, 57405, 348235, 221150, 6929, 1058, 11065, 64151, 54892, 991, 5426, 55055, 23607, 701, 10051	93	370	13528	5.89712	0.00017193	8.59686e-05	0.000291875
	GOTERM_BP_FAT	GO:0007049~cell cycle	21	17.0732	1.92728e-07	221150, 10036, 4361, 11065, 64151, 54892, 5426, 2932, 26959, 7157, 3070, 348235, 57405, 6929, 1058, 991, 157570, 55055, 23607, 701, 10051	93	776	13528	3.93648	0.000177487	5.91659e-05	0.00030131
	SP_PIR_KEYWORDS	cell cycle	16	13.0081	2.08397e-07	9230, 221150, 10036, 11065, 64151, 54892, 7157, 3070, 348235, 57405, 991, 157570, 55055, 23607, 701, 10051	122	461	19235	5.47207	4.06366e-05	1.35457e-05	0.00026012
	GOTERM_BP_FAT	GO:0007067~mitosis	12	9.7561	2.77661e-07	3070, 57405, 348235, 221150, 11065, 64151, 54892, 991, 55055, 23607, 701, 10051	93	220	13528	7.93431	0.000255693	6.39293e-05	0.000434092
	GOTERM_BP_FAT	GO:0000280~nuclear division	12	9.7561	2.77661e-07	3070, 57405, 348235, 221150, 11065, 64151, 54892, 991, 55055, 23607, 701, 10051	93	220	13528	7.93431	0.000255693	6.39293e-05	0.000434092
	GOTERM_BP_FAT	GO:0000087~M phase of mitotic cell cycle	12	9.7561	3.3264e-07	3070, 57405, 348235, 221150, 11065, 64151, 54892, 991, 55055, 23607, 701, 10051	93	224	13528	7.79263	0.000306315	6.12704e-05	0.000520046
	GOTERM_BP_FAT	GO:0048285~organelle fission	12	9.7561	4.14775e-07	3070, 57405, 348235, 221150, 11065, 64151, 54892, 991, 55055, 23607, 701, 10051	93	229	13528	7.62248	0.000381934	6.36659e-05	0.000648454
	GOTERM_BP_FAT	GO:0022403~cell cycle phase	15	12.1951	7.26232e-07	221150, 4361, 11065, 64151, 54892, 5426, 3070, 348235, 57405, 6929, 991, 55055, 23607, 701, 10051	93	414	13528	5.27038	0.000668636	9.55469e-05	0.00113538
	SP_PIR_KEYWORDS	cell division	12	9.7561	8.90892e-07	3070, 57405, 348235, 221150, 11065, 64151, 54892, 991, 55055, 23607, 701, 10051	122	264	19235	7.16654	0.000173709	4.34301e-05	0.001112
	GOTERM_BP_FAT	GO:0000279~M phase	13	10.5691	2.22342e-06	3070, 57405, 348235, 221150, 4361, 11065, 64151, 54892, 991, 55055, 23607, 701, 10051	93	329	13528	5.74775	0.00204568	0.000255939	0.00347603
	GOTERM_CC_FAT	GO:0044427~chromosomal part	14	11.3821	2.83718e-06	7112, 221150, 5926, 64151, 5983, 7157, 3070, 348235, 57405, 1058, 5985, 55055, 701, 10051	91	386	12782	5.09446	0.000544592	0.000544592	0.00353228
	GOTERM_CC_FAT	GO:0005829~cytosol	26	21.1382	3.13794e-06	6124, 2932, 6189, 178, 4736, 6187, 6210, 7186, 8836, 8772, 3658, 23118, 94104, 253260, 701, 60, 8481, 6136, 11065, 3157, 7157, 6157, 991, 2534, 64857, 6194	91	1330	12782	2.74586	0.000602305	0.000301198	0.00390671
	GOTERM_CC_FAT	GO:0005694~chromosome	15	12.1951	3.70289e-06	7112, 221150, 5926, 64151, 5983, 7153, 7157, 3070, 348235, 57405, 1058, 5985, 55055, 701, 10051	91	460	12782	4.58027	0.000710704	0.000236958	0.00461006
	GOTERM_BP_FAT	GO:0051301~cell division	12	9.7561	4.92924e-06	3070, 57405, 348235, 221150, 11065, 64151, 54892, 991, 55055, 23607, 701, 10051	93	295	13528	5.91711	0.00452955	0.0005043	0.00770607
	GOTERM_BP_FAT	GO:0006414~translational elongation	8	6.50407	5.46523e-06	6136, 6210, 6124, 6189, 4736, 6194, 6157, 6187	93	101	13528	11.5218	0.00502084	0.000503222	0.00854397
	KEGG_PATHWAY	hsa03010:Ribosome	8	6.50407	5.58561e-06	6136, 6210, 6124, 6189, 4736, 6194, 6157, 6187	43	87	5085	10.8741	0.00044675	0.00044675	0.00593799
	GOTERM_MF_FAT	GO:0003735~structural constituent of ribosome	9	7.31707	1.05114e-05	6136, 78988, 6210, 6124, 6189, 4736, 6194, 6157, 6187	83	168	12983	8.37973	0.00210008	0.00210008	0.0131742
	SP_PIR_KEYWORDS	ribosomal protein	9	7.31707	2.51832e-05	6136, 78988, 6210, 6124, 6189, 4736, 6194, 6157, 6187	122	188	19235	7.54774	0.00489874	0.000981673	0.031429
	GOTERM_CC_FAT	GO:0000793~condensed chromosome	8	6.50407	3.37707e-05	57405, 348235, 221150, 1058, 64151, 55055, 701, 10051	91	129	12782	8.71079	0.0064631	0.00161971	0.0420368
	GOTERM_MF_FAT	GO:0003682~chromatin binding	8	6.50407	4.4004e-05	3070, 10036, 5926, 1058, 5426, 7153, 86, 7157	83	150	12983	8.34249	0.00876239	0.00439083	0.0551405
	SP_PIR_KEYWORDS	kinetochore	6	4.87805	4.76061e-05	57405, 348235, 221150, 1058, 55055, 701	122	63	19235	15.0156	0.00924046	0.00154604	0.0594057
	GOTERM_CC_FAT	GO:0000777~condensed chromosome kinetochore	6	4.87805	5.2833e-05	57405, 348235, 221150, 1058, 55055, 701	91	58	12782	14.5305	0.0100929	0.00202678	0.0657579
	GOTERM_BP_FAT	GO:0006412~translation	11	8.94309	8.18134e-05	6136, 78988, 51651, 6210, 6124, 6189, 4736, 6194, 9451, 6157, 6187	93	331	13528	4.8341	0.0725841	0.00682688	0.12783
	SP_PIR_KEYWORDS	ribosome	6	4.87805	9.67646e-05	6136, 6210, 6124, 6189, 6194, 6187	122	73	19235	12.9587	0.0186931	0.00269209	0.120714
	GOTERM_CC_FAT	GO:0000779~condensed chromosome, centromeric region	6	4.87805	9.85872e-05	57405, 348235, 221150, 1058, 55055, 701	91	66	12782	12.7692	0.0187516	0.00314997	0.122673
	GOTERM_CC_FAT	GO:0005840~ribosome	9	7.31707	0.000133595	6136, 78988, 6210, 6124, 6189, 4736, 6194, 6157, 6187	91	215	12782	5.87979	0.0253257	0.00365785	0.1662
	GOTERM_BP_FAT	GO:0006323~DNA packaging	7	5.69106	0.000143232	3070, 10036, 1058, 64151, 54892, 7153, 10051	93	117	13528	8.70288	0.123594	0.0109336	0.223694
	GOTERM_CC_FAT	GO:0000776~kinetochore	6	4.87805	0.000205111	57405, 348235, 221150, 1058, 55055, 701	91	77	12782	10.9451	0.0386198	0.00491107	0.255066
	GOTERM_BP_FAT	GO:0007059~chromosome segregation	6	4.87805	0.000222286	57405, 348235, 221150, 64151, 7153, 10051	93	81	13528	10.775	0.185148	0.0156265	0.346957
	GOTERM_CC_FAT	GO:0043228~non-membrane-bounded organelle	34	27.6423	0.00023425	78988, 64151, 9456, 6124, 83591, 4736, 6189, 6187, 3070, 348235, 6210, 10618, 5985, 701, 60, 8481, 6136, 7112, 83743, 221150, 4361, 5926, 5983, 7153, 6157, 7157, 57405, 1058, 991, 55055, 23607, 7095, 6194, 10051	91	2596	12782	1.83963	0.0439845	0.00498544	0.291253
	GOTERM_CC_FAT	GO:0043232~intracellular non-membrane-bounded organelle	34	27.6423	0.00023425	78988, 64151, 9456, 6124, 83591, 4736, 6189, 6187, 3070, 348235, 6210, 10618, 5985, 701, 60, 8481, 6136, 7112, 83743, 221150, 4361, 5926, 5983, 7153, 6157, 7157, 57405, 1058, 991, 55055, 23607, 7095, 6194, 10051	91	2596	12782	1.83963	0.0439845	0.00498544	0.291253
	GOTERM_CC_FAT	GO:0000775~chromosome, centromeric region	7	5.69106	0.00023641	3070, 57405, 348235, 221150, 1058, 55055, 701	91	124	12782	7.92928	0.0443811	0.00452932	0.293936
	GOTERM_CC_FAT	GO:0022626~cytosolic ribosome	6	4.87805	0.000260178	6210, 6124, 6189, 6194, 6157, 6187	91	81	12782	10.4046	0.0487331	0.00453158	0.323443
	SP_PIR_KEYWORDS	ubl conjugation	13	10.5691	0.000336539	11065, 7157, 291, 4170, 26001, 7186, 1058, 991, 7922, 406, 23118, 3658, 701	122	588	19235	3.48577	0.0635284	0.00817094	0.419256
	GOTERM_CC_FAT	GO:0031981~nuclear lumen	23	18.6992	0.000355988	83743, 4361, 4034, 5926, 11065, 5426, 83591, 6189, 5983, 7153, 7508, 7157, 6187, 4170, 6929, 10618, 406, 991, 5985, 23607, 86, 60, 6194	91	1450	12782	2.22801	0.0660775	0.00568062	0.442308
	SP_PIR_KEYWORDS	ribonucleoprotein	9	7.31707	0.000387729	6136, 78988, 6210, 6124, 6189, 4736, 6194, 6157, 6187	122	279	19235	5.08593	0.0728332	0.00836722	0.482887
	GOTERM_CC_FAT	GO:0005654~nucleoplasm	17	13.8211	0.000393454	4361, 4034, 5926, 11065, 5426, 5983, 7153, 7508, 7157, 6187, 4170, 6929, 991, 5985, 406, 60, 86	91	882	12782	2.70731	0.0727742	0.00579531	0.488755
	GOTERM_BP_FAT	GO:0006289~nucleotide-excision repair	5	4.06504	0.000524099	5985, 5426, 5983, 7508, 7157	93	55	13528	13.2239	0.38296	0.0338994	0.816239
	GOTERM_MF_FAT	GO:0005198~structural molecule activity	13	10.5691	0.000595959	6136, 78988, 6124, 4736, 6189, 6157, 6187, 444, 6210, 23607, 60, 6194, 2200	83	634	12983	3.20738	0.112394	0.0389631	0.744411
	GOTERM_BP_FAT	GO:0030261~chromosome condensation	4	3.25203	0.000628146	64151, 54892, 7153, 10051	93	25	13528	23.274	0.439376	0.0378456	0.97754
	GOTERM_BP_FAT	GO:0006281~DNA repair	9	7.31707	0.000692476	4361, 10036, 5985, 5426, 157570, 5983, 7153, 7508, 7157	93	284	13528	4.60972	0.471648	0.03909	1.07715
	GOTERM_CC_FAT	GO:0070013~intracellular organelle lumen	25	20.3252	0.00101369	78988, 83591, 6189, 6187, 10618, 6929, 5985, 86, 60, 83743, 4361, 4034, 11065, 5926, 5426, 7153, 5983, 5034, 7508, 7157, 4170, 991, 406, 23607, 6194	91	1779	12782	1.97388	0.176941	0.0138128	1.25476
	GOTERM_CC_FAT	GO:0043233~organelle lumen	25	20.3252	0.00139775	78988, 83591, 6189, 6187, 10618, 6929, 5985, 86, 60, 83743, 4361, 4034, 11065, 5926, 5426, 7153, 5983, 5034, 7508, 7157, 4170, 991, 406, 23607, 6194	91	1820	12782	1.92942	0.235518	0.0177445	1.72637
	GOTERM_BP_FAT	GO:0051276~chromosome organization	11	8.94309	0.00165795	3070, 4361, 10036, 5926, 1058, 64151, 54892, 7153, 86, 7157, 10051	93	485	13528	3.29915	0.783083	0.0859742	2.56082
	GOTERM_CC_FAT	GO:0000940~outer kinetochore of condensed chromosome	3	2.43902	0.00170925	348235, 221150, 701	91	9	12782	46.8205	0.279966	0.0203193	2.10734
	GOTERM_CC_FAT	GO:0031974~membrane-enclosed lumen	25	20.3252	0.00183367	78988, 83591, 6189, 6187, 10618, 6929, 5985, 86, 60, 83743, 4361, 4034, 11065, 5926, 5426, 7153, 5983, 5034, 7508, 7157, 4170, 991, 406, 23607, 6194	91	1856	12782	1.89199	0.296993	0.0205154	2.25914
	GOTERM_BP_FAT	GO:0006260~DNA replication	7	5.69106	0.00186062	4361, 10036, 80010, 5985, 5426, 5983, 7153	93	190	13528	5.35914	0.820078	0.0908913	2.86962
	GOTERM_BP_FAT	GO:0006983~ER overload response	3	2.43902	0.00198695	2932, 9451, 7157	93	10	13528	43.6387	0.839876	0.0919091	3.06164
	GOTERM_CC_FAT	GO:0033279~ribosomal subunit	6	4.87805	0.00207441	6210, 6124, 6189, 6194, 6157, 6187	91	128	12782	6.58413	0.328809	0.0219066	2.55222
	GOTERM_BP_FAT	GO:0006259~DNA metabolic process	11	8.94309	0.00226318	3070, 4361, 10036, 80010, 5985, 5426, 157570, 5983, 7153, 7508, 7157	93	506	13528	3.16223	0.875911	0.099079	3.48026
	SP_PIR_KEYWORDS	dna replication	5	4.06504	0.00231271	10036, 80010, 5985, 5426, 5983	122	88	19235	8.95818	0.363328	0.044146	2.8487
	SP_PIR_KEYWORDS	dna condensation	3	2.43902	0.00248563	64151, 54892, 10051	122	12	19235	39.416	0.384488	0.0431592	3.05867
	GOTERM_CC_FAT	GO:0022627~cytosolic small ribosomal subunit	4	3.25203	0.00276276	6210, 6189, 6194, 6187	91	40	12782	14.0462	0.412091	0.0275698	3.38579
	SP_PIR_KEYWORDS	acetylation	29	23.5772	0.0032918	6124, 4736, 6189, 6187, 6210, 8772, 7186, 253260, 701, 60, 86, 55832, 7112, 6136, 9230, 10808, 11065, 3157, 5983, 7153, 7157, 6157, 291, 57405, 4522, 406, 7090, 6194, 10051	122	2635	19235	1.7352	0.474266	0.0521698	4.03205
	GOTERM_BP_FAT	GO:0006974~response to DNA damage stimulus	9	7.31707	0.00384634	4361, 10036, 5985, 5426, 157570, 5983, 7153, 7508, 7157	93	373	13528	3.50982	0.971255	0.155503	5.84703
	GOTERM_CC_FAT	GO:0044445~cytosolic part	6	4.87805	0.00434951	6210, 6124, 6189, 6194, 6157, 6187	91	152	12782	5.54453	0.566961	0.0409829	5.28238
C	GSEA Hallmark Gene Sets
	Gene Set Name	Description	# Genes in Overlap (k)	k/K	p-value	FDR q-value
	HALLMARK_E2F_TARGETS	Genes encoding cell cycle related targets of E2F transcription factors.	14	0.07	3.94e-16	1.97e-14
	HALLMARK_G2M_CHECKPOINT	Genes involved in the G2/M checkpoint, as in progression through the cell division cycle.	11	0.055	8.86e-12	2.21e-10
	HALLMARK_MITOTIC_SPINDLE	Genes important for mitotic spindle assembly.	5	0.025	0.00022	0.00366
	HALLMARK_DNA_REPAIR	Genes involved in DNA repair.	4	0.0267	0.000755	0.00944
	HALLMARK_GLYCOLYSIS	Genes encoding proteins involved in glycolysis and gluconeogenesis.	4	0.02	0.00217	0.0181
	HALLMARK_MTORC1_SIGNALING	Genes up-regulated through activation of mTORC1 complex.	4	0.02	0.00217	0.0181
