# Supplementary material for: The Promyelocytic Leukemia Zinc Finger Transcription Factor Is Critical for Human Endometrial Stromal Cell Decidualization
Source: PLoS Genet. 2016 Apr 1;12(4):e1005937. doi: 10.1371/journal.pgen.1005937 (PMC4817989; doi:10.1371/journal.pgen.1005937)
Supplement: S1 Dataset — (ZIP) [file pgen.1005937.s013.zip]

Archive with 2 entries (2 files):
- Input_HESC.bed
- PLZF_HESC.bed
